# Supplementary material for: DNA Methylation Analysis in Plasma Cell-Free DNA and Paired CTCs of NSCLC Patients before and after Osimertinib Treatment
Source: Cancers (Basel). 2021 Nov 27;13(23):5974. doi: 10.3390/cancers13235974 (PMC8656722; doi:10.3390/cancers13235974)
Supplement: Supplementary file 1 [file cancers-13-05974-s001.zip]

Archive with 1 entries (1 files):
- cancers-1451801-supplementary.pdf
